# Supplementary material for: Long-Lasting Changes of Repeated Anodal Transcranial Direct Current Stimulation in Decreasing Chronic Pain in Patients with Multiple Sclerosis: A Case Series
Source: Brain Sci. 2026 Jul 22;16(7):767. doi: 10.3390/brainsci16070767 (PMC13407326; doi:10.3390/brainsci16070767)
Supplement: Supplementary file 1 [file brainsci-16-00767-s001.zip]

Archive with 1 entries (1 files):
- brainsci-4405974-supplementary.pdf
